# Supplementary material for: Interactive bioacoustic playback as a tool for detecting and exploring nonhuman intelligence: “conversing” with an Alaskan humpback whale
Source: PeerJ. 2023 Nov 29;11:e16349. doi: 10.7717/peerj.16349 (PMC10693240; doi:10.7717/peerj.16349)
Supplement: Supplemental Information 1 [file peerj-11-16349-s001.xlsx]

## Sheet: Equipment Specs
Equipment Specifications
Apple Macintosh Computer as recorder (using Raven/Audacity)	44.1 kHz, Hamming window, 1024 FFT
Zoom recorder	Zoom H1n 24-bit/96kHz Digital Recorder
Hydrophones	CRT-SQ26-01 (Cetacean Research Technology, Seattle, WA) with an effective sensitivity of −169 dB, re 1 V/μPa and an effective frequency range of 10 Hz to 50 kHz.
Lubell Underwater Speaker LL916 (cage mounted)	Frequency Response: 200Hz - 23kHz (500Hz-21,000Hz +/-10dB)
	Maximum Output Level: 180dB/uPa/m @ 1kHz
	Maximum Cable Voltage/Current: 20 Vrms / 3A (100% duty cycle)
	Recommended Amplifier Power: 78 watts @ 8 ohms (25 Vrms) max
	Operating Depth Range: 1 meter - 18 meters
	Operating temperature: 0°C - 41°C (32°F - 105°F)

## Sheet: Spectrograms and Links to Media
Fig.S1: Day 1 Whup Spectrograms
Day1PrePeriodWhup1.wav					Day1PrePeriodWhup2.wav								Day1PrePeriodWhup3.wav
Day1PrePeriodWhup4.wav					Day1PrePeriodWhup5.wav								Day1PrePeriodWhup6.wav
Fig.S2: Day 1 Whup Exemplar Spectrogram (same as first spectrogram above)
Day1PrePeriodWhup1.wav
Spectrogram of Exemplar (above) Recorded During Playback
Day2DuringPeriodWhupExemplar.wav
Media Files included in Supplementary Materials
Video/hydrophone syncs:
Twain Video Align Hydro A.MP4
Twain Video Align Hydro B.MP4

## Sheet: Timeline of Interaction
Timeline of Interaction
Time	Exemplars	Twain Responses	Counter Call (Y/N)	Respiratory Blows	Other Behaviors	Hydrophone A
11:16:00						00:00:00
11:19:15					Head Lunge	03:15:00
s	E1		N			03:38:00
11:19:43				B1		03:43:00
11:19:55	E2		N			03:55:00
11:20:07				B2		04:07:00
11:20:21	E3		N			04:21:00
11:21:01		T1	Y			04:58:00
11:21:11	E4		Y			05:09:00
11:21:17		T2	Y			05:15:00
11:21:25	E5		Y			05:24:00
11:21:37		T3	Y			05:36:00
11:21:48	E6		Y			05:47:00
11:21:56		T4	Y			05:55:00
11:22:06	E7		Y			06:05:00
11:22:25		T5	Y			06:22:00
11:22:34	E8		Y			06:34:00
11:22:34		T6	Y			06:35:00
11:22:43	E9		Y			06:35:00
11:22:53		T7	Y			06:53:00
11:23:05	E10		Y			07:05:00
11:23:16		T8	Y			07:15:00
11:23:26	E11		Y			07:25:00
11:23:44		T9	Y			07:43:00
11:23:53	E12		Y			07:53:00
11:24:07		T10	Y			08:06:00
11:24:18	E13		Y			08:18:00
11:24:29		T11	Y			08:28:00
11:24:40	E14		Y			08:39:00
11:24:49		T12	Y			08:49:00
11:24:59	E15		Y			08:58:00
11:25:05		T13	Y			09:04:00
11:25:10	E16		Y			09:09:00
11:25:33	E17		N			09:31:00
11:25:33		T14	Y			09:31:00
11:25:45	E18		Y			09:44:00
11:25:59		T15	Y			09:58:00
11:26:12	E19		Y			10:11:00
11:26:31				B3		10:31:00
11:26:47	E20		N			10:46:00
11:26:58		T16	Y			10:57:00
11:27:12	E21		Y			11:09:00
11:27:16		T17	Y			11:14:00
11:27:24	E22		Y			11:23:00
11:27:43		T18	Y			11:41:00
11:27:59	E23		Y			11:58:00
11:28:02		T19	Y			12:01:00
11:28:10	E24		Y			12:10:00
11:28:33		T20	Y			12:31:00
11:28:47	E25		Y			12:45:00
11:28:54		T21	Y			12:53:00
11:29:10		T22	N			13:09:00
11:29:17	E26		Y			13:16:00
11:29:27				B4		13:25:00
11:29:45	E27		N			13:44:00
11:29:57		T23	Y			13:56:00
11:30:07	E28		Y			13:06:00
11:30:18		T24	Y			14:17:00
11:30:29	E29		Y			14:27:00
11:31:00		T25	Y			14:59:00
11:31:19	E30		Y			15:18:00
11:31:22		T26	Y			15:21:00
11:31:27	E31		Y			15:27:00
11:31:41				B5		15:40:00
11:32:07		T27	N			16:05:00
11:32:27	E32		Y			16:26:00
11:32:30		T28	Y			16:29:00
11:32:41	E33		Y			16:41:00
11:33:09		T29	Y			17:07:00
11:33:18	E34		Y			17:18:00
11:33:34		T30	Y			17:33:00
11:33:35	E35		Y			17:34:00
11:34:03	E36		N			18:03:00
11:34:08				B6		18:07:00
11:34:29		T31	N			18:27:00
11:34:40	E37		Y	B7		18:40:00
11:35:08		T32	N			19:08:00
11:35:19	E38		Y			19:19:00
11:36:37		T33	Y			19:37:00
11:36:17		T34	N			20:17:00
11:36:58		T35	N			20:58:00
11:37:40		T36	N			21:40:00

## Sheet: Twain Latency Data
type	latency	cc	phase	day		cc = counter call
T06	53.7475		4	1
T05	73.4151		4	1
T04	69.6103		4	1
T03	46.2967		4	1
T02	130.956		4	1
T36	39.4834	0	3	2
T35	39.6347	0	3	2
T34	39.6186	0	3	2
T33	26.6416	1	3	2
T32	40.5397	1	3	2
T31	53.1697	0	3	2
T30	25.0077	1	2	2
T29	36.868	1	2	2
T28	22.6861	1	2	2
T27	43.3754	0	2	2
T26	20.579	1	2	2
T25	41.3819	1	2	2
T24	20.3361	1	2	2
T23	45.8074	1	2	2
T22	14.8633	0	2	2
T21	22.2318	1	2	2
T20	28.774	1	2	2
T19	19.1311	1	2	2
T18	26.0202	1	2	2
T17	16.7425	1	2	2
T16	57.9861	0	2	2
T15	25.2961	1	1	2
T14	27.7893	1	1	2
T13	14.246	1	1	2
T12	19.5094	1	1	2
T11	21.6396	1	1	2
T10	22.582	1	1	2
T9	26.9318	1	1	2
T8	21.4937	1	1	2
T7	18.0196	1	1	2
T6	10.8177	1	1	2
T5	26.3239	1	1	2
T4	18.2398	1	1	2
T3	19.4496	1	1	2
T2	16.228	1	1	2
T1	36.6144	1	1	2

## Sheet: E-T & T-E Latency Match Data
Pair	Type	Match	Phase	Difference ratio	Difference
P1	E-T	1	1	0.189555	18.9555												Fig.S3
P2	E-T	0	1	0.370466	37.0466
P3	E-T	1	1	0.163531	16.3531
P4	E-T	1	1	0.145095	14.5095
P5	E-T	0	1	0.296277	29.6277
P6	E-T	1	1	0.00282337	0.282337
P7	E-T	1	1	0.156913	15.6913
P8	E-T	0	1	0.200458	20.0458
P9	E-T	1	1	0.130754	13.0754
P10	E-T	1	1	0.0465747	4.65747
P11	E-T	1	1	0.042748	4.2748
P12	E-T	0	1	0.40828	40.828
P13	E-T	1	1	0.0862151	8.62151
P14	E-T	0	2	0.553128	55.3128
P15	E-T	0	2	0.423078	42.3078
P16	E-T	0	2	0.37335	37.335
P17	E-T	0	2	0.762285	76.2285
P18	E-T	0	2	0.406761	40.6761
P19	E-T	1	2	0.0243479	2.43479
P20	E-T	0	2	0.269036	26.9036
P21	E-T	1	2	0.00561701	0.561701
P22	E-T	0	2	0.544827	54.4827
P23	E-T	0	2	0.784295	78.4295
P24	E-T	0	2	0.767737	76.7737
P25	E-T	0	2	0.81813	81.813
P26	E-T	0	2	0.424322	42.4322
P27	E-T	1	2	0.144943	14.4943
P28	T-E	0	1	0.553388	55.3388
P29	T-E	0	1	0.23066	23.066
P30	T-E	1	1	0.0412718	4.12718
P31	T-E	1	1	0.101355	10.1355
P32	T-E	0	1	0.240154	24.0154
P33	T-E	1	1	0.0394605	3.94605
P34	T-E	1	1	0.00965253	0.965253
P35	T-E	0	1	0.274784	27.4784
P36	T-E	1	1	0.0729629	7.29629
P37	T-E	1	1	0.00362076	0.362076
P38	T-E	1	1	0.0288107	2.88107
P39	T-E	1	1	0.12509	12.509
P40	T-E	1	1	0.0390485	3.90485
P41	T-E	1	2	0.0723184	7.23184
P42	T-E	0	2	0.25989	25.989
P43	T-E	1	2	0.0310397	3.10397
P44	T-E	0	2	0.582562	58.2562
P45	T-E	1	2	0.166729	16.6729
P46	T-E	0	2	0.400713	40.0713
P47	T-E	1	2	0.0609276	6.09276
P48	T-E	1	2	0.0331409	3.31409
P49	T-E	0	2	0.275034	27.5034
P50	T-E	0	2	0.393886	39.3886
P51	T-E	0	2	0.307701	30.7701
P52	T-E	0	2	0.67686	67.686
P53	T-E	0	2	0.425569	42.5569
P54	T-E	0	2	0.907078	90.7078

## Sheet: Twain Amp Data
type	amp	phase
T1	-35.26	1
T2	-39.19	1
T3	-30.71	1
T4	-24.35	1
T5	-32.54	1
T6	-34.84	1
T7	-36.41	1
T8	-37.01	1
T9	-33.95	1
T10	-26.34	1
T11	-32.75	1
T12	-28.66	1
T13	-29.55	1
T14	-34.11	1
T15	-29.73	1
T16	-21.93	2
T17	-30.78	2
T18	-28.85	2
T19	-32.27	2
T20	-25.35	2
T21	-34.09	2
T22	-35.72	2
T23	-29.53	2
T24	-31.58	2
T25	-35.42	2
T26	-38.43	2
T27	-30.96	2
T28	-28.79	2
T29	-37.05	2
T30	-38.5	2
T31	-43.29	3
T32	-42.15	3
T33	-40.17	3
T34	-41.57	3
T35	-41.42	3
T36	-41.26	3

## Sheet: Stata Code
Location	Stats Code	Graphics Code	Comments
Main document
In text	glm amp i.phase		(only phase 1-3)
Fig.3b	nbreg latency i.phase	vioplot latency, over(phase)	(phase 4 = day 1)
Fig.3c	nbreg latency i.day	vioplot latency, over(day)
Fig.3d	nbreg latency i.cc; menbreg latency i.cc || phase:	vioplot latency, over(cc)	(only phase 1-3)
Fig.3e	Twain6.csv and R Code		(for randomizations); see next two tabs in workbook
Fig.4a	logit match i.phase		(only phase 1 and 2), reverse referent for Odd Ratio calculation
Fig.4b	nbreg difference i.phase	vioplot difference, over(phase)	(only phase 1 and 2)
Supplementary
Fig.S3	nbreg difference i.phase	vioplot differenceratio, over(type2) over(phase)	for E-T and T-E pair comparison

## Sheet: Twain6.csv for R
latency	typeC		typeC = counter call
36.6144	1
16.228	1
19.4496	1
18.2398	1
26.3239	1
10.8177	1
18.0196	1
21.4937	1
26.9318	1
22.582	1
21.6396	1
19.5094	1
14.246	1
27.7893	1
25.2961	1
57.9861	0
16.7425	1
26.0202	1
19.1311	1
28.774	1
22.2318	1
14.8633	0
45.8074	1
20.3361	1
41.3819	1
20.579	1
43.3754	0
22.6861	1
36.868	1
25.0077	1
53.1697	0
40.5397	1
26.6416	1
39.6186	0
39.6347	0
39.4834	0

## Sheet: R Code
For Fig. 3E: Randomizations
##============Parameters=============
##set working directory to source file destination
Nrand <-1000 # how many times do we randomize
modelname <- "model.a.new1" # name of model that is used for output files
modeldef <- expression(latency ~ typeC)
## try to read model from command line
# usage: Rscript randommonkey.R modelname modeldef
args = commandArgs(trailingOnly=TRUE)
if (length(args)==2){
	modelname <- args[1]
	modeldef <- parse(text=args[2])
}
##=========================
## load the package glmmADMB, which I used to run the generalized linear models ##
## load instead the package lme4, which works with latest version of RStudio ##
library(lme4)
## load package for dense rank (e.g. (.5,.5,1,2) ranked as (1,1,2,3))
library(dplyr)
#load package for saving histogram
library(ggplot2)
## read in the appropriate file
#file = "File1-data-consensusrank-beisner.csv"
file = "twain6.csv"
data <- read.csv(file, header=T,stringsAsFactors=F)
## fit model to original data ##
##model <- glmmadmb(eval(modeldef), family="nbinom", data=data)
model <- glm(eval(modeldef), family="quasipoisson", data=data)
coefnames <- names(coef(model)[2])
## randomize Nrand times ##
rcoefs <- data.frame(matrix(ncol = length(coefnames), nrow = Nrand))
colnames(rcoefs) <- coefnames
for(ridx in (1:Nrand)){
write(ridx,stderr())
rdata <- data
rdata$latency <- data[sample(1:nrow(data)), 1]
rmodel <- glm(eval(modeldef), family="quasipoisson", data=rdata)
rcoefs[ridx,] = unname(coef(rmodel))[2]
}
### determine p_values for each coefficient
#calculate means
means <- colMeans(rcoefs)
#calculate stddevs
stds <- apply(rcoefs, 2, sd)
#calculate |random instance - random mean|-|real observation - random mean|
#this is positive if random is further away
#dists <- abs(rcoefs-rep(means,rep.int(nrow(rcoefs), ncol(rcoefs))))-abs(coef(model)-rep(means,rep.int(nrow(rcoefs), ncol(rcoefs))))
#count fraction of times random is further away than real observation, i.e., get the two-sided p-value
#p_values <- colSums(dists>0)/Nrand
#slow but correct pvalue calculation
p_values <- vector()
# for(coef in names(rcoefs)){
count <- 1.
for(rid in 1:nrow(rcoefs)){
if(abs(rcoefs[rid,"typeC"]-means)>=abs(coef(model)[2]-means)){
count = count + 1
}
}
p_values<-count/nrow(rcoefs)
# }
#Save the Results
summary<-data.frame(as.list(coef(model)))
names(summary)<-names(coef(model))
summary<-cbind(summary,p_values)
summary<-cbind(summary,means)
summary<-cbind(summary,stds)
colnames(summary) <- c('ObsIntercept', 'Obs_typeC', 'p_value','RandomizedMean','RandomizedStdDev')
write.csv(summary,paste('summary.',modelname,'.rcoefs.csv', sep=''), row.names = T)
#write the sample of randomized coefficients
rownames(rcoefs)<-c(1:Nrand)
write.csv(rcoefs,paste(modelname,'.rcoefs.csv', sep=''), row.names = T)
#save histograms
	myxlim <- c(min(rcoefs[[coefnames]],coef(model)[[coefnames]]),max(rcoefs[[coefnames]],coef(model)[[coefnames]]))
	myxlim = myxlim +c(-.1,.1)*(myxlim[2]-myxlim[1])
	hist(rcoefs[[coefnames]], col="lightblue", xlab="Regression coefficient", main='', xlim=c(-1.3,1.3))
	abline(v = -0.55, col="red", lwd=3, lty=2)
